# Supplementary material for: Differential translation of mRNA isoforms underlies oncogenic activation of cell cycle kinase Aurora A
Source: eLife. 2023 Jun 29;12:RP87253. doi: 10.7554/eLife.87253 (PMC10328522; doi:10.7554/eLife.87253)
Supplement: Figure 3—source data 2. [file elife-87253-fig3-data2.zip]

Archive with 19 entries (18 files):
- Figure 3-Source Data 2/
- Figure 3-Source Data 2/.DS_Store
- __MACOSX/Figure 3-Source Data 2/._.DS_Store
- Figure 3-Source Data 2/Flag-Γêå_3XFlag_anti-Flag.tif
- __MACOSX/Figure 3-Source Data 2/._Flag-Γêå_3XFlag_anti-Flag.tif
- Figure 3-Source Data 2/uncropped.ai
- __MACOSX/Figure 3-Source Data 2/._uncropped.ai
- Figure 3-Source Data 2/Flag-Γêå_3XFlag_anti-mCherry.tif
- __MACOSX/Figure 3-Source Data 2/._Flag-Γêå_3XFlag_anti-mCherry.tif
- Figure 3-Source Data 2/Γêå_Puromycin_anti-mCherry.tif
- __MACOSX/Figure 3-Source Data 2/._Γêå_Puromycin_anti-mCherry.tif
- Figure 3-Source Data 2/Flag-Γêå_Puromycin_anti-Flag.tif
- __MACOSX/Figure 3-Source Data 2/._Flag-Γêå_Puromycin_anti-Flag.tif
- Figure 3-Source Data 2/Γêå_Puromycin_anti-Flag.tif
- __MACOSX/Figure 3-Source Data 2/._Γêå_Puromycin_anti-Flag.tif
- Figure 3-Source Data 2/Flag-Γêå_Puromycin_anti-mCherry.tif
- __MACOSX/Figure 3-Source Data 2/._Flag-Γêå_Puromycin_anti-mCherry.tif
- Figure 3-Source Data 2/Γêå_Puromycin_anti-GFP.tif
- __MACOSX/Figure 3-Source Data 2/._Γêå_Puromycin_anti-GFP.tif
