# Supplementary material for: Differential translation of mRNA isoforms underlies oncogenic activation of cell cycle kinase Aurora A
Source: eLife. 2023 Jun 29;12:RP87253. doi: 10.7554/eLife.87253 (PMC10328522; doi:10.7554/eLife.87253)
Supplement: Figure 6—source data 1. [file elife-87253-fig6-data1.zip]

Archive with 11 entries (10 files):
- Figure 6-Source Data 1/
- Figure 6-Source Data 1/.DS_Store
- __MACOSX/Figure 6-Source Data 1/._.DS_Store
- Figure 6-Source Data 1/WB + CHX.tif
- __MACOSX/Figure 6-Source Data 1/._WB + CHX.tif
- Figure 6-Source Data 1/3'RACE.tif
- __MACOSX/Figure 6-Source Data 1/._3'RACE.tif
- Figure 6-Source Data 1/uncropped.ai
- __MACOSX/Figure 6-Source Data 1/._uncropped.ai
- Figure 6-Source Data 1/WB.tif
- __MACOSX/Figure 6-Source Data 1/._WB.tif
